# Supplementary material for: Phosphatidylcholine-Based Nanoemulsions for Paclitaxel and a P-Glycoprotein Inhibitor Delivery and Breast Cancer Intraductal Treatment
Source: Pharmaceuticals (Basel). 2022 Sep 6;15(9):1110. doi: 10.3390/ph15091110 (PMC9503599; doi:10.3390/ph15091110)
Supplement: Supplementary file 1 [file pharmaceuticals-15-01110-s001.zip]

Archive with 1 entries (1 files):
- pharmaceuticals-1854656-supplementary.pdf
